# Supplementary material for: Geographical Distribution of Three Forest Invasive Beetle Species in Romania
Source: Insects. 2022 Jul 12;13(7):621. doi: 10.3390/insects13070621 (PMC9316972; doi:10.3390/insects13070621)
Supplement: Supplementary file 1 [file insects-13-00621-s001.zip]

Archive with 1 entries (1 files):
- insects-1771969-supplementary.pdf
